# Supplementary material for: Curcumin inhibits type III secretion of Pseudomonas aeruginosa
Source: PeerJ. 2025 Jul 24;13:e19725. doi: 10.7717/peerj.19725 (PMC12296563; doi:10.7717/peerj.19725)
Supplement: Supplemental Information 4 [file peerj-13-19725-s004.zip › crude data and blots/Figure 2/Densitometry ExoU P193.xlsx]

## Sheet: Densitometria ExoU (2)
P193
ExoU									mean
		LB	curcumin	LB	curcumin	LB	curcumin		LB	Curcumin
		23506	7457	24374	11543	32909	16605		26929.7	11868.3
			ExoU + DMSO	ExoU + Curcumin
		ExoU	26930	11868									LB	23506	24374	32909
			5196.41	4582.67									curcumin	7457	11543	16605
			3003.71	2648.94
													0.00984307
			11710	6366.54
							1.73205

## Sheet: Densitometria ExoS (2)
P193									mean
ExoS
		LB	curcumin	LB	curcumin	LB	curcumin		LB	Curcumin
		30246.3	14058.7	27456.4	14058.7	24332.3	14058.7		27345	14058.7
			LB	Curcum				LB	30246.3	27456.4	24332.3		0.000736547
		ExoS	27345	13621				curcumin	14058.7	14058.7	14058.7
			2958.59	0
			1710.17
