# Supplementary material for: Curcumin inhibits type III secretion of Pseudomonas aeruginosa
Source: PeerJ. 2025 Jul 24;13:e19725. doi: 10.7717/peerj.19725 (PMC12296563; doi:10.7717/peerj.19725)
Supplement: Supplemental Information 4 [file peerj-13-19725-s004.zip › crude data and blots/Figure 2/Densitometry with statistics.xlsx]

## Sheet: Densitometrias
Densitometry Western Blot
SN anti ExoU											statistics	with and without curcu
	WB1		WB2		WB3			mean	mean			test T			28520.4	45183	23979.8
	LB	curcumin	LB	curcumin	LB	curcumin		LB	curcumin		PA14 WT	0.00364697			260.678	0	0
PA14 WT	28520.4	0	45183	260.678	23979.8	0		32561.1	86.8927		ΔpscD
ΔpscD	0	0	0	0	0	0		0	0		INP-40	0.00626776			49107.4	47025.1	63731.3
INP-40	49107.4	3768.05	47025.1	17199.1	63731.3	27373.5		53287.9	16113.5						3768.05	17199.1	27373.5
SN anti ExoS
	WB1		WB2		WB3			mean	mean
	LB	curcumin	LB	curcumin	LB	curcumin		LB	curcumin		PAO1 WT	1.55949e-05			25101.1	25390.6	27454.7
PAO1 WT	25101.1	3491.64	25390.6	1369.58	27454.7	483.678		25982.1	1781.63		INP-30	0.163066			3491.64	1369.58	483.678
INP-30	28647	23521.9	42574.8	32652.3	43582	37442.3		38268	31205.5		P004	0.117847
P004	30403.6	27663.7	25704.4	23360.3	26213.7	21211.2		27440.5	24078.4		P076	0.0305078			28647	42574.8	43582
P076	15768.3	7779.2	10444.1	2991.2	24192.5	6640.28		16801.6	5803.56						23521.9	32652.3	37442.3
															30403.6	25704.4	26213.7
			LB	curcumin			LB	curcumin			LB	curcumin			27663.7	23360.3	21211.2
		PA14 WT	32561.1	86.8927		PA14 WT	11164.2	150.503		PA14 WT	6453.31	86.9957
		PAO1 WT	25982.1	1781.63		PAO1 WT	1283.45	1545.74		PAO1 WT	741.88	893.489			15768.3	10444.1	24192.5
		ΔpscD	0	0		ΔpscD	0	0		ΔpscD	0	0			7779.2	2991.2	6640.28
		INP-30	38268	31205.5		INP-30	8347.16	7072.07		INP-30	4824.95	4087.9
		INP-40	53287.9	16113.5		INP-40	9103.95	11840.1		INP-40	5262.4	6843.99
		P044	27440.5	24078.4		P044	2578.65	3285.6		P044	1490.55	1899.19
		P076	16801.6	5803.56		P076	6932.17	2501.26		P076	4007.03	1445.81
Exo S secretion				SEM
	DMSO	DMSO + Curcumin				DMSO	DMSO + Curcumin
PAO1	25982.1	1781.63	*		PAO1	741.88	893.489	*
INP-30	38268	31205.5			INP-30	4824.95	4087.9
P044	27440.5	24078.4			P044	1490.55	1899.19
P193	27345	13621	*		P193	1710	1073	*
ExoU
	DMSO	DMSO + Curcumin				DMSO	DMSO + Curcumin
PA14 WT	32561.1	86.8927	*		PA14 WT	6453.31	86.9957
ΔpscD	0	0			ΔpscD	0	0
INP-40	53287.9	16113.5	*		INP-40	5262.4	6843.99
P076	18606	10021	*		P076	2996.8	720.07
P193	26930	11868	*		P193	3003.71	2648.94
24559.3		11374		18607	10021.3		5184.6	1245.73
15076.6		8921.32					2996.88	720.077
16185		9768.56		0.0246839
30246.3	14058.7			27345		0.00807012
27456.4	15218.9			13620.7
24332.3	11584.5
				1856.35
				1073.04
