# Supplementary material for: Curcumin inhibits type III secretion of Pseudomonas aeruginosa
Source: PeerJ. 2025 Jul 24;13:e19725. doi: 10.7717/peerj.19725 (PMC12296563; doi:10.7717/peerj.19725)
Supplement: Supplemental Information 4 [file peerj-13-19725-s004.zip › crude data and blots/Figure S1/crude data growth curve.xlsx]

## Sheet: raw data
Kinetic read	A1	A2	A3	A4	A5	A6	A7	A8	A9	A10	A11	A12	B1	B2	B3	B4	B5	B6	B7	B8	B9	B10	B11	B12	C1	C2	C3	C4	C5	C6	C7	C8	C9	C10	C11	C12	D1	D2	D3	D4	D5	D6	D7	D8	D9	D10	D11	D12	E1
00:00:00	0.16	0.131	0.104	0.109	0.118	0.289	0.11	0.161	0.11	0.14	0.376	0.293	0.115	0.287	0.318	0.246	0.241	0.244	0.28	0.146	0.147	0.179	0.576	0.324	0.102	0.302	0.281	0.248	0.258	0.222	0.228	0.147	0.14	0.264	0.38	0.328	0.102	0.315	0.35	0.264	0.292	0.239	0.252	0.192	0.173	0.402	0.375	0.331	0.103
00:30:00	0.108	0.11	0.111	0.11	0.115	0.284	0.118	0.179	0.113	0.104	0.111	0.117	0.126	0.304	0.35	0.252	0.277	0.278	0.32	0.17	0.153	0.147	0.349	0.11	0.101	0.304	0.303	0.262	0.291	0.258	0.262	0.163	0.151	0.149	0.171	0.111	0.104	0.304	0.385	0.271	0.248	0.253	0.263	0.162	0.169	0.199	0.19	0.131	0.102
01:00:00	0.108	0.11	0.111	0.11	0.115	0.282	0.118	0.181	0.118	0.112	0.11	0.117	0.126	0.328	0.373	0.271	0.31	0.309	0.353	0.192	0.178	0.179	0.284	0.11	0.101	0.336	0.329	0.281	0.355	0.312	0.287	0.214	0.202	0.174	0.105	0.112	0.104	0.334	0.417	0.294	0.272	0.284	0.299	0.181	0.193	0.193	0.107	0.111	0.109
01:30:00	0.108	0.11	0.112	0.11	0.115	0.281	0.118	0.181	0.118	0.112	0.11	0.117	0.126	0.362	0.404	0.309	0.349	0.339	0.403	0.237	0.218	0.22	0.282	0.11	0.101	0.414	0.384	0.318	0.406	0.384	0.335	0.296	0.303	0.224	0.105	0.111	0.104	0.362	0.444	0.326	0.287	0.301	0.334	0.193	0.214	0.217	0.107	0.111	0.108
02:00:00	0.108	0.11	0.112	0.11	0.114	0.284	0.118	0.177	0.118	0.112	0.11	0.117	0.126	0.389	0.41	0.38	0.406	0.381	0.45	0.287	0.263	0.273	0.28	0.11	0.101	0.442	0.432	0.371	0.452	0.425	0.398	0.346	0.351	0.278	0.105	0.111	0.104	0.378	0.457	0.354	0.303	0.314	0.365	0.217	0.228	0.251	0.107	0.111	0.108
02:30:00	0.108	0.11	0.112	0.11	0.115	0.281	0.118	0.178	0.118	0.112	0.11	0.117	0.126	0.411	0.42	0.448	0.457	0.431	0.52	0.349	0.3	0.347	0.28	0.11	0.101	0.475	0.476	0.431	0.581	0.494	0.469	0.413	0.421	0.351	0.105	0.112	0.104	0.385	0.472	0.386	0.317	0.329	0.408	0.23	0.238	0.294	0.109	0.111	0.108
03:00:00	0.108	0.11	0.112	0.11	0.115	0.287	0.118	0.179	0.118	0.112	0.11	0.117	0.126	0.429	0.446	0.507	0.486	0.473	0.646	0.385	0.344	0.483	0.279	0.11	0.101	0.485	0.514	0.497	0.683	0.563	0.628	0.513	0.493	0.491	0.105	0.111	0.104	0.396	0.477	0.421	0.334	0.345	0.449	0.244	0.252	0.358	0.11	0.111	0.108
03:30:00	0.108	0.11	0.111	0.11	0.115	0.29	0.118	0.179	0.119	0.112	0.11	0.117	0.126	0.442	0.496	0.551	0.511	0.498	0.749	0.387	0.366	0.582	0.279	0.11	0.101	0.53	0.529	0.57	0.723	0.637	0.724	0.579	0.552	0.593	0.105	0.112	0.104	0.402	0.491	0.46	0.352	0.362	0.509	0.262	0.268	0.439	0.109	0.111	0.108
04:00:00	0.108	0.11	0.111	0.109	0.114	0.289	0.119	0.18	0.118	0.112	0.11	0.117	0.126	0.454	0.5	0.616	0.534	0.504	0.803	0.389	0.385	0.654	0.277	0.11	0.101	0.59	0.563	0.632	0.796	0.714	0.766	0.688	0.605	0.618	0.105	0.112	0.103	0.417	0.504	0.504	0.371	0.379	0.588	0.28	0.285	0.574	0.108	0.11	0.108
04:30:00	0.108	0.11	0.111	0.11	0.115	0.289	0.119	0.18	0.119	0.112	0.11	0.116	0.126	0.473	0.528	0.661	0.548	0.522	0.865	0.42	0.398	0.722	0.277	0.11	0.101	0.663	0.643	0.688	0.918	0.806	0.794	0.773	0.714	0.676	0.105	0.112	0.104	0.434	0.518	0.545	0.391	0.398	0.703	0.305	0.304	0.683	0.108	0.111	0.108
05:00:00	0.108	0.11	0.111	0.11	0.115	0.29	0.119	0.18	0.119	0.112	0.11	0.115	0.126	0.494	0.557	0.711	0.564	0.528	0.92	0.454	0.42	0.77	0.275	0.11	0.101	0.719	0.728	0.751	1.019	0.926	0.798	0.876	0.835	0.709	0.105	0.112	0.103	0.456	0.539	0.59	0.428	0.438	0.829	0.345	0.341	0.776	0.107	0.11	0.108
05:30:00	0.108	0.11	0.111	0.11	0.115	0.29	0.119	0.179	0.119	0.112	0.11	0.116	0.126	0.514	0.587	0.756	0.606	0.541	0.997	0.468	0.412	0.82	0.276	0.11	0.101	0.782	0.779	0.805	1.093	1.014	0.94	0.979	0.91	0.915	0.105	0.112	0.104	0.479	0.561	0.63	0.459	0.464	0.886	0.373	0.368	0.774	0.107	0.111	0.108
06:00:00	0.108	0.11	0.111	0.109	0.115	0.286	0.12	0.179	0.119	0.112	0.11	0.116	0.126	0.526	0.603	0.797	0.594	0.53	1.074	0.47	0.429	0.987	0.275	0.11	0.101	0.846	0.857	0.854	1.17	1.081	1.083	1.064	0.999	0.984	0.105	0.112	0.104	0.495	0.585	0.655	0.472	0.477	0.887	0.388	0.387	0.768	0.107	0.111	0.108
06:30:00	0.108	0.11	0.111	0.11	0.116	0.286	0.122	0.179	0.119	0.112	0.11	0.116	0.126	0.535	0.615	0.84	0.609	0.553	1.198	0.483	0.446	1.048	0.275	0.11	0.101	0.895	0.888	0.894	1.228	1.141	1.139	1.158	1.111	1.046	0.105	0.112	0.104	0.517	0.591	0.689	0.487	0.49	0.901	0.403	0.409	0.844	0.107	0.111	0.109
07:00:00	0.108	0.11	0.111	0.11	0.118	0.286	0.125	0.179	0.119	0.112	0.11	0.115	0.126	0.544	0.642	0.874	0.611	0.579	1.275	0.491	0.453	1.086	0.276	0.11	0.101	0.933	1.025	0.94	1.299	1.211	1.171	1.229	1.166	1.07	0.105	0.112	0.104	0.528	0.61	0.719	0.501	0.504	0.96	0.417	0.42	0.929	0.107	0.111	0.108
07:30:00	0.108	0.11	0.112	0.11	0.122	0.289	0.133	0.18	0.12	0.113	0.11	0.116	0.126	0.559	0.64	0.916	0.623	0.589	1.323	0.508	0.464	1.127	0.275	0.111	0.101	0.989	1.022	0.986	1.373	1.287	1.201	1.301	1.232	1.101	0.105	0.112	0.104	0.538	0.606	0.756	0.513	0.519	1.058	0.431	0.437	1.011	0.107	0.111	0.108
08:00:00	0.108	0.11	0.112	0.11	0.129	0.291	0.144	0.182	0.122	0.113	0.11	0.116	0.127	0.564	0.661	0.953	0.646	0.606	1.353	0.512	0.48	1.179	0.276	0.111	0.101	1.022	1.131	1.027	1.425	1.359	1.236	1.373	1.294	1.145	0.105	0.112	0.103	0.547	0.623	0.801	0.525	0.529	1.12	0.442	0.45	1.064	0.107	0.111	0.108
08:30:00	0.108	0.11	0.112	0.11	0.139	0.294	0.157	0.184	0.126	0.112	0.11	0.115	0.126	0.563	0.669	0.99	0.632	0.616	1.372	0.539	0.476	1.225	0.274	0.11	0.101	1.059	1.103	1.055	1.486	1.423	1.278	1.413	1.349	1.191	0.105	0.111	0.103	0.552	0.626	0.84	0.536	0.541	1.169	0.451	0.458	1.09	0.107	0.111	0.108
09:00:00	0.109	0.111	0.114	0.111	0.151	0.295	0.17	0.19	0.134	0.113	0.11	0.116	0.127	0.585	0.682	1.028	0.665	0.638	1.396	0.564	0.49	1.265	0.274	0.111	0.101	1.069	1.116	1.085	1.529	1.479	1.316	1.471	1.396	1.24	0.105	0.112	0.104	0.562	0.636	0.877	0.543	0.553	1.201	0.457	0.469	1.099	0.107	0.111	0.109
09:30:00	0.109	0.112	0.116	0.111	0.16	0.302	0.183	0.199	0.146	0.113	0.11	0.116	0.127	0.588	0.688	1.058	0.678	0.644	1.42	0.586	0.5	1.295	0.273	0.111	0.101	1.084	1.13	1.106	1.562	1.526	1.354	1.503	1.44	1.277	0.105	0.112	0.104	0.571	0.642	0.898	0.548	0.555	1.209	0.464	0.484	1.108	0.108	0.111	0.109
10:00:00	0.111	0.114	0.12	0.112	0.169	0.31	0.196	0.21	0.159	0.113	0.111	0.116	0.127	0.597	0.701	1.088	0.691	0.651	1.443	0.605	0.517	1.319	0.273	0.111	0.101	1.105	1.138	1.11	1.598	1.591	1.375	1.528	1.48	1.298	0.105	0.112	0.104	0.583	0.651	0.92	0.558	0.562	1.22	0.475	0.501	1.125	0.108	0.111	0.109
10:30:00	0.114	0.118	0.127	0.114	0.18	0.33	0.212	0.225	0.169	0.113	0.11	0.115	0.128	0.603	0.715	1.106	0.697	0.668	1.453	0.625	0.52	1.341	0.272	0.111	0.101	1.126	1.161	1.113	1.625	1.653	1.391	1.564	1.532	1.31	0.105	0.112	0.104	0.591	0.659	0.948	0.569	0.578	1.238	0.483	0.508	1.156	0.108	0.111	0.108
11:00:00	0.12	0.126	0.136	0.117	0.2	0.358	0.239	0.233	0.179	0.113	0.11	0.115	0.129	0.619	0.724	1.12	0.703	0.673	1.466	0.638	0.525	1.37	0.271	0.11	0.101	1.151	1.173	1.109	1.663	1.716	1.409	1.591	1.613	1.324	0.105	0.112	0.104	0.6	0.669	0.968	0.577	0.582	1.262	0.498	0.518	1.161	0.108	0.111	0.108
11:30:00	0.13	0.137	0.144	0.128	0.233	0.399	0.283	0.241	0.191	0.113	0.111	0.116	0.132	0.623	0.737	1.125	0.699	0.688	1.478	0.643	0.535	1.381	0.272	0.111	0.101	1.162	1.187	1.11	1.728	1.801	1.422	1.619	1.679	1.33	0.106	0.112	0.104	0.599	0.677	0.982	0.587	0.59	1.268	0.501	0.532	1.18	0.108	0.111	0.109
12:00:00	0.138	0.145	0.154	0.135	0.283	0.437	0.345	0.25	0.206	0.113	0.11	0.115	0.137	0.625	0.73	1.132	0.706	0.686	1.482	0.655	0.542	1.392	0.271	0.111	0.101	1.186	1.213	1.112	1.806	1.85	1.44	1.64	1.738	1.34	0.106	0.112	0.104	0.607	0.686	0.999	0.593	0.593	1.279	0.511	0.542	1.194	0.108	0.111	0.109
12:30:00	0.146	0.155	0.165	0.145	0.356	0.472	0.45	0.268	0.233	0.113	0.11	0.116	0.147	0.652	0.745	1.141	0.711	0.697	1.489	0.675	0.555	1.406	0.27	0.111	0.101	1.204	1.221	1.104	1.741	1.793	1.452	1.663	1.801	1.356	0.105	0.112	0.103	0.623	0.693	1.015	0.599	0.607	1.291	0.523	0.548	1.21	0.108	0.111	0.108
13:00:00	0.154	0.163	0.181	0.159	0.44	0.509	0.543	0.296	0.276	0.113	0.11	0.116	0.155	0.658	0.754	1.143	0.73	0.709	1.501	0.688	0.558	1.42	0.269	0.111	0.101	1.222	1.235	1.099	1.757	1.8	1.462	1.687	1.759	1.365	0.105	0.112	0.104	0.632	0.701	1.029	0.61	0.613	1.306	0.529	0.562	1.216	0.107	0.111	0.109
13:30:00	0.159	0.169	0.205	0.184	0.49	0.53	0.565	0.335	0.34	0.113	0.11	0.116	0.167	0.659	0.754	1.145	0.747	0.725	1.506	0.671	0.567	1.428	0.269	0.111	0.101	1.237	1.248	1.101	1.772	1.817	1.466	1.725	1.757	1.366	0.105	0.112	0.104	0.648	0.711	1.048	0.618	0.627	1.309	0.537	0.572	1.224	0.108	0.111	0.109
14:00:00	0.165	0.178	0.238	0.22	0.543	0.551	0.665	0.4	0.462	0.113	0.11	0.115	0.175	0.676	0.784	1.144	0.749	0.722	1.511	0.67	0.581	1.437	0.269	0.111	0.101	1.246	1.247	1.1	1.783	1.83	1.483	1.802	1.778	1.373	0.105	0.112	0.104	0.674	0.716	1.057	0.624	0.637	1.318	0.552	0.587	1.228	0.107	0.111	0.108
14:30:00	0.175	0.187	0.281	0.271	0.649	0.596	0.81	0.504	0.511	0.113	0.11	0.116	0.182	0.681	0.76	1.137	0.755	0.732	1.524	0.678	0.587	1.451	0.268	0.11	0.101	1.26	1.252	1.098	1.793	1.838	1.492	1.701	1.784	1.375	0.105	0.112	0.104	0.679	0.724	1.056	0.633	0.65	1.327	0.57	0.598	1.232	0.108	0.111	0.108
15:00:00	0.189	0.198	0.341	0.36	0.722	0.592	0.916	0.588	0.582	0.113	0.11	0.116	0.185	0.687	0.782	1.137	0.759	0.742	1.528	0.704	0.595	1.461	0.268	0.11	0.101	1.273	1.255	1.097	1.806	1.831	1.505	1.742	1.789	1.38	0.105	0.112	0.104	0.697	0.732	1.049	0.643	0.657	1.329	0.586	0.605	1.238	0.108	0.111	0.109
15:30:00	0.199	0.21	0.43	0.457	0.787	0.613	0.981	0.625	0.705	0.113	0.11	0.116	0.192	0.693	0.814	1.135	0.76	0.75	1.528	0.721	0.597	1.472	0.268	0.111	0.101	1.303	1.272	1.095	1.813	1.842	1.508	1.746	1.792	1.384	0.105	0.112	0.104	0.728	0.738	1.036	0.655	0.663	1.333	0.601	0.618	1.244	0.108	0.111	0.108
16:00:00	0.209	0.221	0.486	0.495	0.882	0.631	1.051	0.739	0.808	0.113	0.11	0.115	0.201	0.682	0.806	1.128	0.77	0.756	1.531	0.703	0.603	1.482	0.268	0.11	0.101	1.321	1.282	1.092	1.826	1.852	1.512	1.751	1.794	1.387	0.105	0.112	0.104	0.739	0.741	1.044	0.656	0.674	1.339	0.638	0.625	1.245	0.108	0.111	0.108
16:30:00	0.224	0.232	0.541	0.534	0.954	0.648	1.151	0.881	0.924	0.113	0.11	0.116	0.215	0.707	0.813	1.132	0.774	0.761	1.535	0.716	0.609	1.489	0.267	0.111	0.101	1.339	1.311	1.083	1.839	1.861	1.517	1.759	1.799	1.392	0.105	0.112	0.104	0.772	0.752	1.056	0.68	0.68	1.342	0.671	0.636	1.248	0.108	0.111	0.109
17:00:00	0.23	0.24	0.61	0.618	1.089	0.665	1.255	0.977	0.991	0.113	0.11	0.115	0.23	0.703	0.829	1.12	0.79	0.771	1.533	0.708	0.614	1.494	0.266	0.11	0.101	1.344	1.326	1.08	1.852	1.87	1.519	1.769	1.807	1.394	0.105	0.112	0.104	0.803	0.764	1.057	0.698	0.689	1.341	0.712	0.646	1.253	0.108	0.111	0.108
17:30:00	0.24	0.245	0.699	0.714	1.251	0.683	1.399	1.039	1.04	0.113	0.11	0.115	0.238	0.713	0.825	1.121	0.789	0.773	1.534	0.72	0.617	1.499	0.266	0.111	0.101	1.356	1.333	1.074	1.867	1.877	1.52	1.78	1.817	1.394	0.105	0.112	0.104	0.828	0.771	1.058	0.747	0.698	1.343	0.723	0.657	1.257	0.108	0.111	0.109
18:00:00	0.244	0.248	0.778	0.83	1.219	0.688	1.399	1.084	1.205	0.113	0.11	0.115	0.247	0.719	0.829	1.119	0.795	0.782	1.535	0.732	0.619	1.505	0.268	0.11	0.101	1.368	1.348	1.075	1.872	1.886	1.526	1.788	1.824	1.403	0.105	0.112	0.104	0.857	0.778	1.054	0.78	0.703	1.346	0.74	0.664	1.259	0.108	0.111	0.108
18:30:00	0.253	0.25	0.892	0.934	1.449	0.701	1.465	1.149	1.353	0.113	0.11	0.116	0.253	0.731	0.842	1.116	0.804	0.781	1.537	0.726	0.628	1.498	0.271	0.111	0.101	1.389	1.36	1.073	1.88	1.887	1.53	1.781	1.822	1.404	0.105	0.112	0.104	0.89	0.789	1.06	0.786	0.713	1.348	0.73	0.676	1.26	0.108	0.111	0.109
19:00:00	0.257	0.255	1.009	1.07	1.39	0.708	1.488	1.173	1.417	0.113	0.11	0.115	0.263	0.726	0.873	1.123	0.814	0.786	1.54	0.73	0.629	1.495	0.278	0.11	0.101	1.41	1.367	1.068	1.886	1.898	1.537	1.78	1.823	1.405	0.105	0.112	0.103	0.897	0.794	1.061	0.838	0.716	1.35	0.737	0.68	1.26	0.108	0.111	0.108
19:30:00	0.264	0.268	1.074	1.14	1.386	0.721	1.517	1.41	1.441	0.113	0.11	0.115	0.27	0.738	0.852	1.118	0.826	0.801	1.54	0.734	0.622	1.492	0.283	0.11	0.101	1.412	1.379	1.068	1.888	1.906	1.541	1.781	1.822	1.408	0.105	0.112	0.104	0.914	0.801	1.064	0.851	0.728	1.352	0.744	0.685	1.262	0.109	0.111	0.109
20:00:00	0.278	0.273	1.097	1.139	1.368	0.743	1.515	1.405	1.466	0.113	0.11	0.115	0.277	0.738	0.855	1.11	0.835	0.799	1.542	0.747	0.629	1.502	0.295	0.11	0.101	1.398	1.394	1.067	1.893	1.916	1.545	1.78	1.828	1.406	0.105	0.111	0.103	0.955	0.811	1.062	0.855	0.736	1.355	0.749	0.692	1.262	0.109	0.111	0.108
20:30:00	0.284	0.288	1.104	1.114	1.358	0.738	1.539	1.439	1.487	0.113	0.11	0.116	0.292	0.735	0.857	1.105	0.852	0.803	1.545	0.741	0.628	1.508	0.299	0.11	0.101	1.378	1.419	1.066	1.898	1.918	1.547	1.777	1.829	1.403	0.105	0.112	0.104	0.95	0.815	1.052	0.879	0.743	1.358	0.753	0.701	1.262	0.111	0.111	0.109
21:00:00	0.291	0.307	1.088	1.095	1.359	0.744	1.574	1.482	1.524	0.113	0.11	0.115	0.295	0.741	0.875	1.098	0.861	0.807	1.551	0.756	0.628	1.508	0.303	0.11	0.101	1.388	1.471	1.062	1.899	1.926	1.55	1.778	1.832	1.404	0.105	0.112	0.104	0.948	0.818	1.051	0.895	0.75	1.364	0.747	0.708	1.267	0.112	0.111	0.109
21:30:00	0.303	0.323	1.064	1.079	1.374	0.759	1.622	1.513	1.501	0.113	0.11	0.116	0.312	0.749	0.857	1.095	0.877	0.816	1.55	0.75	0.63	1.517	0.309	0.11	0.102	1.443	1.496	1.064	1.901	1.937	1.548	1.776	1.837	1.402	0.105	0.112	0.104	0.981	0.827	1.052	0.915	0.759	1.365	0.746	0.713	1.271	0.116	0.111	0.109
22:00:00	0.309	0.348	1.046	1.059	1.372	0.776	1.6	1.549	1.503	0.113	0.11	0.116	0.332	0.75	0.869	1.094	0.906	0.817	1.552	0.756	0.637	1.528	0.319	0.11	0.102	1.513	1.512	1.069	1.903	1.944	1.55	1.771	1.839	1.4	0.105	0.112	0.104	0.986	0.836	1.05	0.933	0.766	1.367	0.745	0.722	1.268	0.12	0.111	0.109
22:30:00	0.319	0.371	1.027	1.033	1.396	0.793	1.57	1.624	1.531	0.113	0.11	0.115	0.347	0.747	0.876	1.088	0.94	0.823	1.548	0.768	0.634	1.532	0.323	0.11	0.102	1.538	1.511	1.07	1.902	1.941	1.552	1.768	1.838	1.407	0.105	0.112	0.104	1.009	0.837	1.051	0.941	0.772	1.377	0.75	0.727	1.266	0.127	0.111	0.108
23:00:00	0.37	0.408	1.007	1.022	1.379	0.803	1.583	1.579	1.538	0.113	0.11	0.116	0.377	0.788	0.842	1.087	0.991	0.842	1.546	0.779	0.66	1.527	0.337	0.11	0.102	1.538	1.525	1.072	1.896	1.943	1.55	1.766	1.829	1.416	0.105	0.112	0.104	1.041	0.854	1.043	0.958	0.769	1.382	0.768	0.737	1.263	0.131	0.111	0.109
23:30:00	0.355	0.401	0.995	1.015	1.36	0.798	1.577	1.575	1.548	0.113	0.111	0.115	0.389	0.761	0.86	1.089	1.006	0.829	1.549	0.762	0.644	1.528	0.339	0.11	0.102	1.532	1.527	1.067	1.893	1.94	1.548	1.778	1.831	1.416	0.105	0.112	0.104	1.057	0.848	1.045	0.963	0.781	1.382	0.784	0.74	1.263	0.135	0.111	0.108
1 day, 0:00:00	0.375	0.431	0.985	1.007	1.346	0.821	1.567	1.574	1.588	0.113	0.11	0.116	0.415	0.796	0.861	1.089	1.047	0.837	1.547	0.776	0.649	1.526	0.348	0.11	0.102	1.537	1.538	1.065	1.892	1.945	1.547	1.766	1.832	1.419	0.105	0.112	0.104	1.086	0.861	1.034	0.963	0.787	1.383	0.798	0.748	1.264	0.139	0.111	0.108
[truncated: 47 more columns]

## Sheet: raw data processed
	LB + curcumin
blank	PA14-1	PA14-1 - BLANK		PA14-2	pa14 - BLANK		MEAN PA14		PAO1-1	PAO1-1 -BLANK		PAO1-1	PAO1-2 - BLANK		delta pscD-1	delta pscD-1 - BLANK		delta pscD-2	delta pscD-2 - BLANK		INP-30-1	INP-30-1 - blank		INP-30-2	INP-30-2 - BLANK		INP-40-1	INP-40-1 BLANK		INP-40-2	INP-40-2 -BLANK		P044-1	P044-1 BLANK		P044-2	P044-2 BLANK		P076-1	P076-1 - BLANK		P076-2	P076-2 - blank		P193-1	P193-1 -blank		P193-2	P193-2 - BLANK
0.239	0.048	0.048		0.318	0.079		0.0635		0.302	0.063		0.281	0.042		0.315	0.076		0.35	0.111		0.265	0.026		0.277	0.038		0.329	0.09		0.342	0.103		0.25	0.011		0.242	0.003		0.246	0.007		0.248	0.009		0.264	0.025		0.233	0.009
	0.065	0.065		0.35	0.111		0.088		0.304	0.065		0.303	0.064		0.304	0.065		0.385	0.146		0.272	0.033		0.274	0.035		0.331	0.092		0.339	0.1		0.255	0.016		0.25	0.011		0.252	0.013		0.262	0.023		0.271	0.032		0.248	0.009
	0.089	0.089		0.373	0.134		0.1115		0.336	0.097		0.329	0.09		0.334	0.095		0.417	0.178		0.287	0.048		0.291	0.052		0.332	0.093		0.346	0.107		0.256	0.017		0.259	0.02		0.271	0.032		0.281	0.042		0.294	0.055		0.255	0.016
0.24	0.123	0.123		0.404	0.165		0.144		0.414	0.175		0.384	0.145		0.362	0.123		0.444	0.205		0.302	0.063		0.311	0.072		0.335	0.096		0.356	0.117		0.267	0.028		0.273	0.034		0.309	0.07		0.318	0.079		0.326	0.087		0.275	0.036
0.239	0.15	0.15		0.41	0.171		0.1605		0.442	0.203		0.432	0.193		0.378	0.139		0.457	0.218		0.305	0.066		0.327	0.088		0.342	0.103		0.369	0.13		0.286	0.047		0.294	0.055		0.38	0.141		0.371	0.132		0.354	0.115		0.306	0.067
0.238	0.172	0.172		0.42	0.181		0.1765		0.475	0.236		0.476	0.237		0.385	0.146		0.472	0.233		0.321	0.082		0.344	0.105		0.357	0.118		0.382	0.143		0.307	0.068		0.322	0.083		0.448	0.209		0.431	0.192		0.386	0.147		0.337	0.098
	0.19	0.19		0.446	0.207		0.1985		0.485	0.246		0.514	0.275		0.396	0.157		0.477	0.238		0.339	0.1		0.368	0.129		0.366	0.127		0.396	0.157		0.337	0.098		0.356	0.117		0.507	0.268		0.497	0.258		0.421	0.182		0.375	0.136
	0.203	0.203		0.496	0.257		0.23		0.53	0.291		0.529	0.29		0.402	0.163		0.491	0.252		0.351	0.112		0.39	0.151		0.377	0.138		0.408	0.169		0.373	0.134		0.395	0.156		0.551	0.312		0.57	0.331		0.46	0.221		0.415	0.176
	0.454	0.215		0.5	0.261		0.238		0.59	0.351		0.563	0.324		0.417	0.178		0.504	0.265		0.371	0.132		0.415	0.176		0.389	0.15		0.425	0.186		0.411	0.172		0.439	0.2		0.616	0.377		0.632	0.393		0.504	0.265		0.451	0.212
	0.473	0.234		0.528	0.289		0.2615		0.663	0.424		0.643	0.404		0.434	0.195		0.518	0.279		0.393	0.154		0.441	0.202		0.399	0.16		0.444	0.205		0.452	0.213		0.488	0.249		0.661	0.422		0.688	0.449		0.545	0.306		0.497	0.258
	0.494	0.255		0.557	0.318		0.2865		0.719	0.48		0.728	0.489		0.456	0.217		0.539	0.3		0.41	0.171		0.469	0.23		0.412	0.173		0.459	0.22		0.502	0.263		0.532	0.293		0.711	0.472		0.751	0.512		0.59	0.351		0.533	0.294
	0.514	0.275		0.587	0.348		0.3115		0.782	0.543		0.779	0.54		0.479	0.24		0.561	0.322		0.43	0.191		0.491	0.252		0.422	0.183		0.472	0.233		0.547	0.308		0.575	0.336		0.756	0.517		0.805	0.566		0.63	0.391		0.581	0.342
	0.526	0.287		0.603	0.364		0.3255		0.846	0.607		0.857	0.618		0.495	0.256		0.585	0.346		0.446	0.207		0.515	0.276		0.435	0.196		0.486	0.247		0.581	0.342		0.609	0.37		0.797	0.558		0.854	0.615		0.655	0.416		0.621	0.382
	0.535	0.296		0.615	0.376		0.336		0.895	0.656		0.888	0.649		0.517	0.278		0.591	0.352		0.454	0.215		0.534	0.295		0.444	0.205		0.494	0.255		0.614	0.375		0.643	0.404		0.84	0.601		0.894	0.655		0.689	0.45		0.658	0.419
	0.544	0.305		0.642	0.403		0.354		0.933	0.694		1.025	0.786		0.528	0.289		0.61	0.371		0.466	0.227		0.548	0.309		0.458	0.219		0.502	0.263		0.644	0.405		0.671	0.432		0.874	0.635		0.94	0.701		0.719	0.48		0.693	0.454
	0.559	0.32		0.64	0.401		0.3605		0.989	0.75		1.022	0.783		0.538	0.299		0.606	0.367		0.47	0.231		0.567	0.328		0.47	0.231		0.509	0.27		0.676	0.437		0.701	0.462		0.916	0.677		0.986	0.747		0.756	0.517		0.718	0.479
	0.564	0.325		0.661	0.422		0.3735		1.022	0.783		1.131	0.892		0.547	0.308		0.623	0.384		0.478	0.239		0.585	0.346		0.479	0.24		0.513	0.274		0.7	0.461		0.727	0.488		0.953	0.714		1.027	0.788		0.801	0.562		0.734	0.495
	0.563	0.324		0.669	0.43		0.377		1.059	0.82		1.103	0.864		0.552	0.313		0.626	0.387		0.482	0.243		0.598	0.359		0.486	0.247		0.52	0.281		0.727	0.488		0.752	0.513		0.99	0.751		1.055	0.816		0.84	0.601		0.763	0.524
	0.585	0.346		0.682	0.443		0.3945		1.069	0.83		1.116	0.877		0.562	0.323		0.636	0.397		0.491	0.252		0.621	0.382		0.493	0.254		0.525	0.286		0.753	0.514		0.775	0.536		1.028	0.789		1.085	0.846		0.877	0.638		0.79	0.551
	0.588	0.349		0.688	0.449		0.399		1.084	0.845		1.13	0.891		0.571	0.332		0.642	0.403		0.495	0.256		0.638	0.399		0.505	0.266		0.533	0.294		0.773	0.534		0.789	0.55		1.058	0.819		1.106	0.867		0.898	0.659		0.811	0.572
	0.597	0.358		0.701	0.462		0.41		1.105	0.866		1.138	0.899		0.583	0.344		0.651	0.412		0.504	0.265		0.657	0.418		0.518	0.279		0.54	0.301		0.791	0.552		0.802	0.563		1.088	0.849		1.11	0.871		0.92	0.681		0.816	0.577
	0.603	0.364		0.715	0.476		0.42		1.126	0.887		1.161	0.922		0.591	0.352		0.659	0.42		0.504	0.265		0.68	0.441		0.526	0.287		0.546	0.307		0.806	0.567		0.815	0.576		1.106	0.867		1.113	0.874		0.948	0.709		0.824	0.585
	0.619	0.38		0.724	0.485		0.4325		1.151	0.912		1.173	0.934		0.6	0.361		0.669	0.43		0.509	0.27		0.699	0.46		0.539	0.3		0.553	0.314		0.821	0.582		0.825	0.586		1.12	0.881		1.109	0.87		0.968	0.729		0.842	0.603
	0.623	0.384		0.737	0.498		0.441		1.162	0.923		1.187	0.948		0.599	0.36		0.677	0.438		0.512	0.273		0.715	0.476		0.554	0.315		0.565	0.326		0.829	0.59		0.831	0.592		1.125	0.886		1.11	0.871		0.982	0.743		0.862	0.623
	0.625	0.386		0.73	0.491		0.4385		1.186	0.947		1.213	0.974		0.607	0.368		0.686	0.447		0.52	0.281		0.732	0.493		0.565	0.326		0.574	0.335		0.834	0.595		0.833	0.594		1.132	0.893		1.112	0.873		0.999	0.76		0.876	0.637
	0.652	0.413		0.745	0.506		0.4595		1.204	0.965		1.221	0.982		0.623	0.384		0.693	0.454		0.522	0.283		0.751	0.512		0.579	0.34		0.583	0.344		0.842	0.603		0.837	0.598		1.141	0.902		1.104	0.865		1.015	0.776		0.898	0.659
	0.658	0.419		0.754	0.515		0.467		1.222	0.983		1.235	0.996		0.632	0.393		0.701	0.462		0.526	0.287		0.776	0.537		0.59	0.351		0.592	0.353		0.846	0.607		0.839	0.6		1.143	0.904		1.099	0.86		1.029	0.79		0.918	0.679
	0.659	0.42		0.754	0.515		0.4675		1.237	0.998		1.248	1.009		0.648	0.409		0.711	0.472		0.526	0.287		0.796	0.557		0.599	0.36		0.6	0.361		0.847	0.608		0.841	0.602		1.145	0.906		1.101	0.862		1.048	0.809		0.938	0.699
	0.676	0.437		0.784	0.545		0.491		1.246	1.007		1.247	1.008		0.674	0.435		0.716	0.477		0.536	0.297		0.812	0.573		0.611	0.372		0.61	0.371		0.847	0.608		0.841	0.602		1.144	0.905		1.1	0.861		1.057	0.818		0.96	0.721
	0.681	0.442		0.76	0.521		0.4815		1.26	1.021		1.252	1.013		0.679	0.44		0.724	0.485		0.541	0.302		0.826	0.587		0.623	0.384		0.622	0.383		0.846	0.607		0.841	0.602		1.137	0.898		1.098	0.859		1.056	0.817		0.981	0.742
	0.687	0.448		0.782	0.543		0.4955		1.273	1.034		1.255	1.016		0.697	0.458		0.732	0.493		0.544	0.305		0.847	0.608		0.637	0.398		0.629	0.39		0.846	0.607		0.842	0.603		1.137	0.898		1.097	0.858		1.049	0.81		1.011	0.772
	0.693	0.454		0.814	0.575		0.5145		1.303	1.064		1.272	1.033		0.728	0.489		0.738	0.499		0.551	0.312		0.866	0.627		0.645	0.406		0.637	0.398		0.847	0.608		0.846	0.607		1.135	0.896		1.095	0.856		1.036	0.797		1.002	0.763
	0.682	0.443		0.806	0.567		0.505		1.321	1.082		1.282	1.043		0.739	0.5		0.741	0.502		0.554	0.315		0.882	0.643		0.658	0.419		0.647	0.408		0.846	0.607		0.848	0.609		1.128	0.889		1.092	0.853		1.044	0.805		1.001	0.762
	0.707	0.468		0.813	0.574		0.521		1.339	1.1		1.311	1.072		0.772	0.533		0.752	0.513		0.559	0.32		0.898	0.659		0.669	0.43		0.656	0.417		0.85	0.611		0.852	0.613		1.132	0.893		1.083	0.844		1.056	0.817		1.001	0.762
	0.703	0.464		0.829	0.59		0.527		1.344	1.105		1.326	1.087		0.803	0.564		0.764	0.525		0.564	0.325		0.913	0.674		0.677	0.438		0.666	0.427		0.854	0.615		0.856	0.617		1.12	0.881		1.08	0.841		1.057	0.818		1	0.761
	0.713	0.474		0.825	0.586		0.53		1.356	1.117		1.333	1.094		0.828	0.589		0.771	0.532		0.571	0.332		0.926	0.687		0.689	0.45		0.674	0.435		0.858	0.619		0.861	0.622		1.121	0.882		1.074	0.835		1.058	0.819		0.991	0.752
	0.719	0.48		0.829	0.59		0.535		1.368	1.129		1.348	1.109		0.857	0.618		0.778	0.539		0.573	0.334		0.94	0.701		0.699	0.46		0.681	0.442		0.863	0.624		0.868	0.629		1.119	0.88		1.075	0.836		1.054	0.815		0.985	0.746
	0.731	0.492		0.842	0.603		0.5475		1.389	1.15		1.36	1.121		0.89	0.651		0.789	0.55		0.578	0.339		0.955	0.716		0.708	0.469		0.692	0.453		0.867	0.628		0.874	0.635		1.116	0.877		1.073	0.834		1.06	0.821		0.98	0.741
	0.726	0.487		0.873	0.634		0.5605		1.41	1.171		1.367	1.128		0.897	0.658		0.794	0.555		0.59	0.351		0.971	0.732		0.721	0.482		0.7	0.461		0.872	0.633		0.881	0.642		1.123	0.884		1.068	0.829		1.061	0.822		0.975	0.736
	0.738	0.499		0.852	0.613		0.556		1.412	1.173		1.379	1.14		0.914	0.675		0.801	0.562		0.591	0.352		1.001	0.762		0.734	0.495		0.705	0.466		0.881	0.642		0.888	0.649		1.118	0.879		1.068	0.829		1.064	0.825		0.976	0.737
	0.738	0.499		0.855	0.616		0.5575		1.398	1.159		1.394	1.155		0.955	0.716		0.811	0.572		0.594	0.355		1.018	0.779		0.747	0.508		0.711	0.472		0.885	0.646		0.895	0.656		1.11	0.871		1.067	0.828		1.062	0.823		0.973	0.734
	0.735	0.496		0.857	0.618		0.557		1.378	1.139		1.419	1.18		0.95	0.711		0.815	0.576		0.604	0.365		1.028	0.789		0.769	0.53		0.708	0.469		0.893	0.654		0.905	0.666		1.105	0.866		1.066	0.827		1.052	0.813		0.966	0.727
	0.741	0.502		0.875	0.636		0.569		1.388	1.149		1.471	1.232		0.948	0.709		0.818	0.579		0.608	0.369		1.035	0.796		0.777	0.538		0.708	0.469		0.899	0.66		0.915	0.676		1.098	0.859		1.062	0.823		1.051	0.812		0.961	0.722
	0.749	0.51		0.857	0.618		0.564		1.443	1.204		1.496	1.257		0.981	0.742		0.827	0.588		0.61	0.371		1.034	0.795		0.791	0.552		0.707	0.468		0.909	0.67		0.926	0.687		1.095	0.856		1.064	0.825		1.052	0.813		0.959	0.72
	0.75	0.511		0.869	0.63		0.5705		1.513	1.274		1.512	1.273		0.986	0.747		0.836	0.597		0.617	0.378		1.035	0.796		0.8	0.561		0.707	0.468		0.917	0.678		0.936	0.697		1.094	0.855		1.069	0.83		1.05	0.811		0.963	0.724
	0.747	0.508		0.876	0.637		0.5725		1.538	1.299		1.511	1.272		1.009	0.77		0.837	0.598		0.62	0.381		1.042	0.803		0.81	0.571		0.709	0.47		0.926	0.687		0.945	0.706		1.088	0.849		1.07	0.831		1.051	0.812		0.958	0.719
	0.788	0.549		0.842	0.603		0.576		1.538	1.299		1.525	1.286		1.041	0.802		0.854	0.615		0.627	0.388		1.032	0.793		0.825	0.586		0.734	0.495		0.939	0.7		0.957	0.718		1.087	0.848		1.072	0.833		1.043	0.804		0.956	0.717
	0.761	0.522		0.86	0.621		0.5715		1.532	1.293		1.527	1.288		1.057	0.818		0.848	0.609		0.631	0.392		1.05	0.811		0.829	0.59		0.739	0.5		0.944	0.705		0.966	0.727		1.089	0.85		1.067	0.828		1.045	0.806		0.958	0.719
	0.796	0.557		0.861	0.622		0.5895		1.537	1.298		1.538	1.299		1.086	0.847		0.861	0.622		0.636	0.397		1.037	0.798		0.849	0.61		0.746	0.507		0.954	0.715		0.976	0.737		1.089	0.85		1.065	0.826		1.034	0.795		0.957	0.718
