# Supplementary material for: Curcumin inhibits type III secretion of Pseudomonas aeruginosa
Source: PeerJ. 2025 Jul 24;13:e19725. doi: 10.7717/peerj.19725 (PMC12296563; doi:10.7717/peerj.19725)
Supplement: Supplemental Information 4 [file peerj-13-19725-s004.zip › crude data and blots/Figure S2/Figura 3C. Biofilm.xlsx]

## Sheet: Biofilm
				0.043	0.063	0.046	0.0506667
Biofilm Curcumina 50 μM
blank LB	0.045								blank curcumin	0.051
Cepa		Adjustment to blank	mean	round	growth	B/C	mean	round	Cepa		Adjustment to blank	mean	round	growth	B/C	mean	round
PA14 1	0.804	0.759			1.117	0.679499			PA14 1	0.353	0.302			1.118	0.270125
PA14 2	0.433	0.388	0.500333	0.5	1.147	0.338274	0.44424	0.44	PA14 2	0.399	0.348	0.335333	0.34	1.077	0.32312	0.336938	0.34
PA14 3	0.399	0.354			1.124	0.314947			PA14 3	0.407	0.356			0.974	0.365503
PAO1 1	0.49	0.445			0.963	0.462098			PAO1 1	0.436	0.385			0.922	0.41757
PAO1 2	0.58	0.535	0.531667	0.53	1.146	0.466841	0.501056	0.5	PAO1 2	0.299	0.248	0.271	0.27	1.016	0.244094	0.3333	0.33
PAO1 3	0.66	0.615			1.071	0.57423			PAO1 3	0.231	0.18			0.87	0.206897
INP-30 1	0.519	0.474			0.984	0.481707			INP-30 1	0.35	0.299			0.884	0.338235
INP-30 2	0.342	0.297	0.377	0.38	1.073	0.276794	0.364151	0.36	INP-30 2	0.268	0.217	0.232333	0.23	0.844	0.257109	0.229254	0.23
INP-30 3	0.405	0.36			1.078	0.333952			INP-30 3	0.232	0.181			0.998	0.181363
INP-40 1	0.324	0.279			1.432	0.194832			INP-40 1	0.168	0.117			1.266	0.0924171
INP-40 2	0.225	0.18	0.206333	0.21	1.235	0.145749	0.16136	0.16	INP-40 2	0.224	0.173	0.118	0.12	1.112	0.155576	0.112099	0.11
INP-40 3	0.205	0.16			1.115	0.143498			INP-40 3	0.115	0.064			1.234	0.0518639
P044 1	0.308	0.263			1.713	0.153532			P044 1	0.162	0.111			1.257	0.0883055
P044 2	0.225	0.18	0.246333	0.25	1.794	0.100334	0.141035	0.14	P044 2	0.203	0.152	0.157667	0.16	1.301	0.116833	0.154267	0.15
P044 3	0.341	0.296			1.749	0.16924			P044 3	0.261	0.21			1.241	0.169218
P076 1	0.488	0.443			1.063	0.416745			ΔpscD 1	0.278	0.227			0.881	0.257662
P076 2	0.36	0.315	0.379333	0.38	1.179	0.267176	0.356309	0.36	ΔpscD 2	0.205	0.154	0.246	0.25	1.022	0.150685	0.136116	0.14
P076 3	0.425	0.38			0.987	0.385005			ΔpscD 3	0.408	0.357			0.547	0.652651
					LB	50 μM curcumin
				PA14	0.44	0.34
				PA01	0.5	0.33
				INP-30	0.36	0.23
				INP-40	0.16	0.11
				P044	0.14	0.15
				P076	0.36	0.14

## Sheet: Figura 3C
				0.043	0.063	0.046	0.0506667
Biofilm curcumin 50 μM
blank LB	0.045								blank curcumin	0.051
Cepa		Adjustment to blank	mean	growth	growth	B/C	mean	growth	Cepa		Adjustment to blank	mean	growth	growth	B/C	mean	growth
PA14 1	0.804	0.759			1.117	0.679499			PA14 1	0.353	0.302			1.118	0.270125
PA14 2	0.433	0.388	0.500333	0.5	1.147	0.338274	0.44424	0.44	PA14 2	0.399	0.348	0.335333	0.34	1.077	0.32312	0.336938	0.34
PA14 3	0.399	0.354			1.124	0.314947			PA14 3	0.407	0.356			0.974	0.365503
PAO1 1	0.49	0.445			0.963	0.462098			PAO1 1	0.436	0.385			0.922	0.41757
PAO1 2	0.58	0.535	0.531667	0.53	1.146	0.466841	0.501056	0.5	PAO1 2	0.299	0.248	0.271	0.27	1.016	0.244094	0.3333	0.33
PAO1 3	0.66	0.615			1.071	0.57423			PAO1 3	0.231	0.18			0.87	0.206897
INP-30 1	0.519	0.474			0.984	0.481707			INP-30 1	0.35	0.299			0.884	0.338235
INP-30 2	0.342	0.297	0.377	0.38	1.073	0.276794	0.364151	0.36	INP-30 2	0.268	0.217	0.232333	0.23	0.844	0.257109	0.229254	0.23
INP-30 3	0.405	0.36			1.078	0.333952			INP-30 3	0.232	0.181			0.998	0.181363
INP-40 1	0.324	0.279			1.432	0.194832			INP-40 1	0.168	0.117			1.266	0.0924171
INP-40 2	0.225	0.18	0.206333	0.21	1.235	0.145749	0.16136	0.16	INP-40 2	0.224	0.173	0.118	0.12	1.112	0.155576	0.112099	0.11
INP-40 3	0.205	0.16			1.115	0.143498			INP-40 3	0.115	0.064			1.234	0.0518639
P044 1	0.308	0.263			1.713	0.153532			P044 1	0.162	0.111			1.257	0.0883055
P044 2	0.225	0.18	0.246333	0.25	1.794	0.100334	0.141035	0.14	P044 2	0.203	0.152	0.157667	0.16	1.301	0.116833	0.154267	0.15
P044 3	0.341	0.296			1.749	0.16924			P044 3	0.261	0.21			1.241	0.169218
P076 1	0.488	0.443			1.063	0.416745			ΔpscD 1	0.278	0.227			0.881	0.257662
P076 2	0.36	0.315	0.379333	0.38	1.179	0.267176	0.356309	0.36	ΔpscD 2	0.205	0.154	0.246	0.25	1.022	0.150685	0.136116	0.14
P076 3	0.425	0.38			0.987	0.385005			ΔpscD 3	0.408	0.357			0.547	0.652651
								desves
					LB	50 μM curcumin	PRUEBA T		LB	50 μM curcumin
				PA14	0.44	0.34	0.180577		0.204074	0.0477872
				PA01	0.5	0.33	0.0234766		0.0634145	0.112443
				INP-30	0.36	0.23	0.11921		0.105742	0.0784517
				INP-40	0.16	0.11	0.0749014		0.02901	0.0522648
				P044	0.14	0.15	0.316895		0.0361123	0.0410385
				P076	0.36	0.14	0.493779		0.0788059	0.264396
								SEM					1.73205
									0.117826	0.0275908
									0.0366135	0.0649211
									0.0610519	0.0452954
									0.0167494	0.030176
									0.0208501	0.0236943
									0.0455	0.152653
