# Supplementary material for: Curcumin inhibits type III secretion of Pseudomonas aeruginosa
Source: PeerJ. 2025 Jul 24;13:e19725. doi: 10.7717/peerj.19725 (PMC12296563; doi:10.7717/peerj.19725)
Supplement: Supplemental Information 4 [file peerj-13-19725-s004.zip › crude data and blots/Figure S2/Figure 3A. Pyoverdine.xlsx]

## Sheet: Plate results
PLATE RESULTS
PROTOCOL NAME	pyover
MEASUREMENT START DATE 9/8/2021, 3:02:30 PM
MEASUREMENT END DATE 9/8/2021, 3:07:34 PM
2 OPERATION	FI-Kinetics
TEMPERATURE(Celsius)	23.7
Cycle	1	Time(s)	0.0
	1	2	3	4	5	6	7	8	9	10	11	12
A										296670	4779428	4831081
B	13784056	16911432	14851394	12608868	11051063	10985624	12527195	14378534	13339249	10161201	7386055	8570288
C	12845729	16173940	15134974	10781152	8697120	9884324	18139519	19519093	19782525	15803241	22025460	16139502
D	17125526	16580092	21516522	17109804	25162043	14187634	18358025	17690039	18364913	16081842	18979479	15856184
E	1586941	1845342	1745743	1408421	1236496	1264934	1554775	1717143	1601426	1248613	954512	1258669
F	1537592	1832215	1777810	1285085	1063518	1168594	3097118	2691108	3015221	2424048	4504240	3017640
G	3182802	2612663	3851018	3260217	5234308	2933000	3072496	2603736	3107481	2442001	3866440	2778127
H										380417	883652	866522
2 OPERATION	FI-Kinetics
TEMPERATURE(Celsius)	23.7					4779428
Cycle	2	Time(s)	0.6
														3182802
	1	2	3	4	5	6	7	8	9	10	11	12
A	1155237	1178719	1205034	383307	987970	816072	1253015	1002358	1119012	305506	4788996	4805642
B	13782136	16908178	14867586	12584901	11034433	10978315	12543087	14436361	13375936	10174932	7408297	8620834
C	12811968	16142155	15133180	10769232	8699530	9876479	18160222	19490120	19776992	15796487	22091053	16153870
D	17124480	16611662	21505051	17131512	25197030	14165491	18314748	17679921	18344626	16098054	19009684	15857081
E	1591908	1851406	1742132	1399973	1246487	1262260	1538214	1710754	1609133	1254121	960967	1258817
F	1532406	1833437	1794437	1283871	1058118	1175687	3118657	2701054	3016403	2423103	4490965	3001087
G	3172616	2624298	3846413	3257089	5217117	2927370	3080585	2589209	3090887	2456796	3868569	2798364
H	1182754	1199774	1213913	1230771	1231888	1259369	1264300	1276968	1282489	383502	878501	847597
2 OPERATION	FI-Kinetics
TEMPERATURE(Celsius)	23.7
Cycle	3	Time(s)	1.1
	1	2	3	4	5	6	7	8	9	10	11	12
A	1164556	1181179	1191524	385182	1002001	826701	1247099	982880	1116302	305888	4796650	4800520
B	13801726	16943623	14851274	12586000	11043385	10956369	12566688	14431605	13358562	10192765	7402922	8565961
C	12832322	16149091	15108576	10765615	8702154	9887123	18113726	19482140	19744818	15722754	22032376	16148096
D	17110169	16610505	21511479	17109857	25153661	14165732	18320397	17668735	18294371	16099437	18986493	15862703
E	1590444	1840414	1740550	1400963	1246159	1265476	1550576	1705277	1594590	1244933	955788	1259452
F	1538163	1821210	1787881	1283784	1064359	1163232	3117341	2690507	3007912	2422920	4500875	3007326
G	3171877	2621067	3839329	3241202	5223961	2931038	3095744	2588342	3087103	2438585	3853818	2782728
H	1176096	1197652	1208014	1228325	1244341	1258974	1264887	1275579	1265135	379932	882224	857606
2 OPERATION	FI-Kinetics
TEMPERATURE(Celsius)	23.7
Cycle	4	Time(s)	1.7
	1	2	3	4	5	6	7	8	9	10	11	12
A	1154740	1189538	1192653	385214	1000095	816385	1234826	990348	1118149	296108	4783272	4807411
B	13798005	16894386	14865111	12634833	11031558	10951354	12573055	14430500	13340377	10138452	7378374	8570344
C	12830603	16085056	15151979	10761680	8694304	9900640	18143707	19494262	19740035	15778450	22020100	16158062
D	17094394	16610080	21473331	17083981	25189500	14161011	18336179	17710402	18305975	16087994	18989216	15858210
E	1584057	1828423	1744598	1402525	1242156	1271310	1527690	1709082	1594189	1247139	961294	1250014
F	1540859	1829342	1775278	1286037	1059269	1168565	3107485	2692077	3017584	2422809	4496454	3010110
G	3167714	2603619	3853906	3251586	5212053	2935893	3087962	2586151	3094865	2443867	3868405	2784053
H	1175561	1195174	1223561	1217980	1237503	1266968	1266646	1274826	1266232	389844	883760	870334
2 OPERATION	FI-Kinetics
TEMPERATURE(Celsius)	23.7
Cycle	5	Time(s)	2.3
	1	2	3	4	5	6	7	8	9	10	11	12
A	1158841	1187542	1213231	375008	992982	822670	1248921	987699	1109094	298355	4782899	4816320
B	13784284	16918639	14872851	12541662	11062453	10991515	12519608	14437312	13369025	10152297	7394188	8554421
C	12842621	16108598	15137551	10728378	8713935	9872615	18123857	19503011	19756252	15744242	22008221	16101122
D	17127661	16571487	21464998	17066755	25160624	14171396	18312003	17703307	18314169	16096563	19008350	15833698
E	1593408	1837959	1739446	1393045	1237579	1266074	1534773	1702255	1596211	1236646	959972	1265433
F	1537590	1835809	1783653	1280708	1067391	1167129	3129536	2680721	3018151	2426922	4511786	2997424
G	3161593	2617869	3864332	3265698	5187921	2920403	3085928	2582026	3093615	2435262	3874344	2771620
H	1177108	1201859	1218018	1219465	1233024	1265334	1271924	1263280	1263288	393061	889570	859477

## Sheet: Parameters
PARAMETERS
MEASUREMENT START DATE 9/8/2021, 3:02:30 PM
MEASUREMENT END DATE 9/8/2021, 3:07:34 PM
USER NAME
MEASUREMENT COMMENT
User interface program version	3.0.2
Instrument serial number	1019204
PROTOCOL NAME	pyover
PROTOCOL CREATION DATE 9/8/2021, 3:02:23 PM
PROTOCOL CREATOR NAME
PLATE TYPE	PerkinElmer OptiPlate
PLATE FORMAT	96 wells (8X12)
PLATE PARAMETERS
A1 row-coordinate(µm)	11240
A1 column-coordinate(µm)	14380
Well spacing (µm)	9000
Well diameter(µm)	7130
Well volume(µl)	350
1 OPERATION	Well Kinetics-Well start
KINETIC CYCLES	5
CYCLE TIME (s)	0 hours 0 minutes 0.0 seconds
SHAKE WHILE WAITING	No
MEASUREMENT ORDER	Bi-directional by rows
2 OPERATION	FI-Well Kinetics
MEASUREMENT UNIT	RFU
MEASUREMENT TYPE	Single label
EXCITATION FILTER	480/30nm
EMISSION FILTER	530/30nm
DICHROIC MIRROR	General (50/50)
MEASUREMENT DIRECTION	Top measurement
MEASUREMENT TIME (ms)	500
Z-FOCUS (mm)	8.5
EXCITATION SPOT SIZE (mm)	0.5
EMISSION SPOT SIZE (mm)	1
FLASH ENERGY (mJ)	10
PMT HV (V)	612
3 OPERATION	Well Kinetics-Well end
PLATE MAP
	1	2	3	4	5	6	7	8	9	10	11	12
A	X	X	X	X	X	X	X	X	X	X	X	X
B	X	X	X	X	X	X	X	X	X	X	X	X
C	X	X	X	X	X	X	X	X	X	X	X	X
D	X	X	X	X	X	X	X	X	X	X	X	X
E	X	X	X	X	X	X	X	X	X	X	X	X
F	X	X	X	X	X	X	X	X	X	X	X	X
G	X	X	X	X	X	X	X	X	X	X	X	X
H	X	X	X	X	X	X	X	X	X	X	X	X

## Sheet: Piover 1 a 10
pyoverdine
Dilución 1:10
50 μM curcumin		Ensayo 1	Adjustment to blank E1	Ensayo 2	Adjustment to blank E2	Ensayo 3	Adjustment to blank E3		mean	mean DO600	pyoverdine
Blank curcumin	4779428
PAO 1 Wt		13784056	9004628	12527195	7747767	12845729	8066301		19441162	0.819	2.37377e+07
PA14 Wt		16911432	12132004	14378534	9599106	16173940	11394512		2.55293e+07	0.812333	3.14271e+07
INP-30R		14851394	10071966	13339249	8559821	15134974	10355546		2.20836e+07	0.695333	3.17598e+07
INP-4O		12608868	7829440	10161201	5381773	10781152	6001724		1.52118e+07	0.762333	1.99542e+07
P044		11051063	6271635	7386055	2606627	8697120	3917692		1.01842e+07	0.601	1.69454e+07
P076		10985624	6206196	8570288	3790860	9884324	5104896		11698688	0.674	1.73571e+07
LB no curcumin
Blank LB	4831081
PAO 1 Wt		18139519	13308438	17125526	12294445	18358025	13526944		39129827	0.903	4.33331e+07
PA14 Wt		19519093	14688012	16580092	11749011	17690039	12858958		39295981	0.832667	4.71929e+07
INP-30R		19782525	14951444	21516522	16685441	18364913	13533832		45170717	0.836667	5.39889e+07
INP-4O		15803241	10972160	17109804	12278723	16081842	11250761		34501644	0.797667	4.32532e+07
P044		22025460	17194379	25162043	20330962	18979479	14148398		51673739	0.779	6.63334e+07
P076		16139502	11308421	14187634	9356553	15856184	11025103		31690077	0.826667	3.83348e+07
		No curcuma	50 μM curcumin
	PAO 1 Wt	4.33331e+07	2.37377e+07
	PA14 Wt	4.71929e+07	3.14271e+07
	INP-30R	5.39889e+07	3.17598e+07
	INP-4O	4.32532e+07	1.99542e+07
	P044	6.63334e+07	1.69454e+07
	P076	3.83348e+07	1.73571e+07

## Sheet: Piover 1 a 100
pyoverdine
Dilution 1:100
50 μM curcumin		Assay 1	Adjudsment to blank E1	Assay 2	Adjudsment to blank E2	Assay 3	Adjudsment to blank E3		mean	mean DO600	pyoverdine		round
blank curcumin	883652
PAO 1 Wt		1586941	703289	1554775	671123	1537592	653940		676117	0.819	825540	8255.4	8255.4
PA14 Wt		1845342	961690	1717143	833491	1832215	948563		914581	0.812333	1.12587e+06	11258.7	11258.7
INP-30R		1745743	862091	1601426	717774	1777810	894158		824674	0.695333	1.18601e+06	11860.1	11860.1
INP-4O		1408421	524769	1248613	364961	1285085	401433		430388	0.762333	564566	5645.66	5645.66
P044		1236496	352844	954512	70860	1063518	179866		201190	0.601	334759	3347.59	3347.59
P076		1264934	381282	1258669	375017	1168594	284942		347080	0.674	514956	5149.56	5149.56
LB no curcumin
blank LB	866522
PA0 1 Wt		3097118	2230596	3182802	2316280	3072496	2205974		2250950	0.903	2.49275e+06	24927.5	24927.5
PA14 Wt		2691108	1824586	2612663	1746141	2603736	1737214		1.76931e+06	0.832667	2.12488e+06	21248.8	21248.8
INP-30R		3015221	2148699	3851018	2984496	3107481	2240959		2.45805e+06	0.836667	2.93791e+06	29379.1	29379.1
INP-4O		2424048	1557526	3260217	2393695	2442001	1575479		1.84223e+06	0.797667	2.30953e+06	23095.3	23095.3
P044		4504240	3637718	5234308	4367786	3866440	2999918		3668474	0.779	4.70921e+06	47092.1	47092.1
P076		3017640	2151118	2933000	2066478	2778127	1911605		2043067	0.826667	2.47145e+06	24714.5	24714.5
		LB	Curcumin 50 μM			LB	Curcumin 50 μM		LB	Curcumin 50 μM
	PA01 Wt	74782.4	19443.1		PA01 Wt	2.49275e+06	796615		64121.1	63045.1
	PA14 Wt	63746.3	25991.4		PA14 Wt	2.36067e+06	1.12911e+06
	INP-30R	88137.3	27007.4		INP-30R	2.96151e+06	1.19518e+06
	INP-4O	69285.8	13426.4		INP-4O	2.33194e+06	566300
	P044	141276	8047.58		P044	4.76425e+06	334759
	P076	74143.6	12630.3		P076	1830300	514956
	test t			2.47021e+06	858717		2.1983e+06	1.18727e+06
				2.56509e+06	732667		2.7907e+06	1.029e+06
	Pa01 wt vs pa01 curcu			2.44294e+06	798462		2.09303e+06	1.17107e+06
			mean	2.49275e+06	796615		2.36067e+06	1.12911e+06
			sd	64121.1	63045.1		376113	87077
		2.61711e-06		37064.2	36442.3		217406	50333.5	0.00262018
				2.58879e+06	1.24941e+06		1.97155e+06	690486
				3.59578e+06	1.04025e+06		3.02999e+06	480212
				2.69995e+06	1.29588e+06		1.99428e+06	528201
			mean	2.96151e+06	1.19518e+06		2.33194e+06	566300
			sd	552099	136169		604638	110192
				319132	78710.4		349502	63695
				4.72431e+06	587095		2.62331e+06	565700
				5.67245e+06	117903		2.5201e+06	556405
				3.896e+06	299278		347490	422763
				4.76425e+06	334759		1830300	514956
				888899	236599		1.28519e+06	79977
				513815	136763		742883	46229.5
									LB	Curcumin 50 μM
								PA01 Wt	37064.2	36442.3
								PA14 Wt	217406	50333.5
								INP-30R	319132	78710.4
								INP-4O	349502	63695
								P044	513815	136763
								P076	742883	46229.5
