# Supplementary material for: Curcumin inhibits type III secretion of Pseudomonas aeruginosa
Source: PeerJ. 2025 Jul 24;13:e19725. doi: 10.7717/peerj.19725 (PMC12296563; doi:10.7717/peerj.19725)
Supplement: Supplemental Information 4 [file peerj-13-19725-s004.zip › crude data and blots/Figure S2/Figure 3B. Caseinolytic.xlsx]

## Sheet: Inhibition assay
	Caseinolytic activity assay
growth
No curcumin	first		second		third		mean
PAO 1 Wt	0.43		0.36		0.339		0.903
PA14 Wt	0.379		0.355		0.296		0.832667
INP-30R	0.42		0.307		0.329		0.836667
INP-4O	0.369		0.323		0.317		0.797667
P044	0.369		0.31		0.3		0.779
P076	0.41		0.315		0.305		0.826667
50 μM curcumin
PAO 1 Wt	0.356		0.367		0.288		0.819		OD = optical density
PA14 Wt	0.342		0.37		0.301		0.812333
INP-30R	0.31		0.299		0.259		0.695333
INP-4O	0.318		0.339		0.316		0.762333
P044	0.252		0.264		0.255		0.601
P076	0.265		0.314		0.285		0.674
Caseinolytic activity	first	Adjustment with blank	second	Adjustment with blank	third	Adjustment with blank	mean	meanOD600		Caseinolytic activity
Blank LB alone	0.0755
PAO 1 WT No curcuma	0.5417	0.4662	0.5638	0.4883	0.5203	0.4448	1.10277	0.903		1.22123
PA14 WT No curcuma	0.5391	0.4636	0.6164	0.5409	0.5205	0.445	1.15283	0.832667		1.38451
INP-30R No curcuma	0.0771	0.0016	0.1361	0.0606	0.0747	0	0.0622	0.836667		0.0743426
INP-40 No curcuma	0.0896	0.0141	0.0738	0	0.0844	0.0089	0.0170667	0.797667		0.0213957
P044 No curcuma	0.0871	0.0116	0.1369	0.0614	0.0786	0.0031	0.0740333	0.779		0.0950364
P076 No curcuma	0.0893	0.0138	0.0849	0.0094	0.1019	0.0264	0.032	0.826667		0.0387097
Blank LB curcumin	0.1183
PAO 1 WT 50 μM curcuma	0.4675	0.3492	0.451	0.3327	0.4501	0.3318	0.7925	0.819		0.967643
PA14 WT 50 μM curcuma	0.5374	0.4191	0.5035	0.3852	0.4854	0.3671	0.926667	0.812333		1.14075
INP-30R 50 μM curcuma	0.1396	0.0213	0.1561	0.0378	0.1418	0.0235	0.0669333	0.695333		0.0962608
INP-40 50 μM curcuma	0.0842	0	0.0739	0	0.0843	0	0	0.762333		0
P044 50 μM curcuma	0.2041	0.0858	0.2793	0.161	0.2007	0.0824	0.274267	0.601		0.456351
P076 50 μM curcuma	0.0844	0	0.1285	0.0102	0.0777	0	0.0102	0.674		0.0151335
	No curcumin	50 μM curcumin
PAO 1 WT	1.22123	0.967643
PA14 WT	1.38451	1.14075
INP-30R	0.0743426	0.0962608
INP-40	0.0213957	0
P044	0.0950364	0.456351
P076	0.0387097	0.0151335

## Sheet: Caseinolytic
	Caseinolytic activity assay
Growth
No curcumin	first		second		third		mean
PAO 1 Wt	0.43		0.36		0.339		0.903
PA14 Wt	0.379		0.355		0.296		0.832667
INP-30R	0.42		0.307		0.329		0.836667
INP-4O	0.369		0.323		0.317		0.797667
P044	0.369		0.31		0.3		0.779
P076	0.41		0.315		0.305		0.826667
50 μM curcumin
PAO 1 Wt	0.356		0.367		0.288		0.819
PA14 Wt	0.342		0.37		0.301		0.812333
INP-30R	0.31		0.299		0.259		0.695333
INP-4O	0.318		0.339		0.316		0.762333
P044	0.252		0.264		0.255		0.601
P076	0.265		0.314		0.285		0.674
Caseinolytic	first	Adjustment with blank	second	Adjustment with blank	third	Adjustment with blank	mean	meanOD600		Caseinolytic activity
blank LB solo	0.0755
PA01 WT No curcuma	0.5417	0.4662	0.5638	0.4883	0.5203	0.4448	0.466433	0.903		0.516537
PA14 WT No curcuma	0.5391	0.4636	0.6164	0.5409	0.5205	0.445	0.483167	0.832667		0.580264
INP-30R No curcuma	0.0771	0.0016	0.1361	0.0606	0.0747	0	0.0207333	0.836667		0.0247809
INP-40 No curcuma	0.0896	0.0141	0.0738	0	0.0844	0.0089	0.00766667	0.797667		0.00961137
P044 No curcuma	0.0871	0.0116	0.1369	0.0614	0.0786	0.0031	0.0253667	0.779		0.0325631
P076 No curcuma	0.0893	0.0138	0.0849	0.0094	0.1019	0.0264	0.0165333	0.826667		0.02
blank LB curcumin	0.1183
PA01 WT 50 μM curcuma	0.4675	0.3492	0.451	0.3327	0.4501	0.3318	0.3379	0.819		0.412576
PA14 WT 50 μM curcuma	0.5374	0.4191	0.5035	0.3852	0.4854	0.3671	0.390467	0.812333		0.480673
INP-30R 50 μM curcuma	0.1396	0.0213	0.1561	0.0378	0.1418	0.0235	0.0275333	0.695333		0.0395973
INP-40 50 μM curcuma	0.0842	0	0.0739	0	0.0843	0	0	0.762333		0
P044 50 μM curcuma	0.2041	0.0858	0.2793	0.161	0.2007	0.0824	0.109733	0.601		0.182585
P076 50 μM curcuma	0.0844	0	0.1285	0.0102	0.0777	0	0.0034	0.674		0.00504451
						pa01
	No curcumin	50 μM curcumin				0.4662	0.516279	0.426374
PA01 WT	0.516537	0.412576				0.4883	0.540753	0.406227
PA14 WT	0.580264	0.480673				0.4448	0.49258	0.405128
INP-30R	0.0247809	0.0395973
INP-40	0.00961137	0				test t	0.00129429
P044	0.0325631	0.182585
P076	0.02	0.00504451
						pa14	0.558554	0.517407
							0.651687	0.475556
							0.536145	0.45321
						test t	0.0334718
						30R	0.00192771	0.0308696
							0.073012	0.0547826
							0	0.034058
						test t	0.292534
						40	0.0178481	0
							0	0
							0.0112658	0
						test t	0.0680187
						P044	0.0148909	0.142762
							0.0797403	0.267887
							0.00402597	0.137105
						test t	0.0186787
						P076	0.0168293	0.0151335
							0.0114634	0
							0.0321951	0
						test t	0.0659404
	No curcumin	50 μM curcumin
PA01 WT	0.0240874	0.0119615
PA14 WT	0.0612724	0.0325889
INP-30R	0.0416082	0.012984
INP-40	0.00902589	0
P044	0.0409393	0.0739281
P076	0.0107603	0.00873735
PA0 1 WT	0.0139234	0.00691413
PA14 WT	0.0354176	0.0188375
INP-30R	0.024051	0.00750522
INP-40	0.00521728	0
P044	0.0236643	0.042733
P076	0.00621983	0.00505049
